# Supplementary material for: Disparities in time to prostate cancer treatment initiation before and after the Affordable Care Act
Source: Cancer Med. 2023 Aug 3;12(17):18258–68. doi: 10.1002/cam4.6419 (PMC10523962; doi:10.1002/cam4.6419)
Supplement: Supplementary file 6 — Table S1. Table S2. Table S3. [file CAM4-12-18258-s004.xlsx]

## Sheet: REV  Sup Table 1
Supplemental Table 1: Number of patients treated by year stratified by insurance status.
Year	Not Insured	Medicaid	Private	Medicare	Other Government	Total
2010	1313 (2.07)	1479 (2.33)	31257 (49.25)	28126 (44.31)	1294 (2.04)	63469
2011	1274 (1.96)	1638 (2.51)	31727 (48.69)	29100 (44.66)	1421 (2.18)	65160
2012	1245 (2.24)	1511 (2.72)	26707 (47.99)	24962 (44.86)	1222 (2.2)	55647
2013	1046 (1.88)	1555 (2.8)	26307 (47.36)	25404 (45.73)	1237 (2.23)	55549
2014	747 (1.38)	1868 (3.44)	25138 (46.35)	24962 (46.03)	1518 (2.8)	54233
2015	773 (1.3)	2145 (3.61)	26628 (44.84)	28192 (47.47)	1646 (2.77)	59384
2016	662 (1.1)	2137 (3.55)	26184 (43.54)	29340 (48.79)	1810 (3.01)	60133

## Sheet: REV Sup Table 2
Supplemental Table 2: Univariate and multivariable logistic regression analysis comparing associations of clinicodemographic covariates with proportion of patients with Medicare or private insurance who experienced a major delay in time from diagnosis to treatment initiation (>180 days).
		Univariate Analysis				Multivariable Analysis
Covariate	Level	n	Odds Ratio (95% CI)	P-value		n	Odds Ratio (95% CI)	P-value
Age	<60	111500	-	-		96826	-	-
	60-69	191018	0.94 (0.91-0.97)	<.001		169332	1.05 (1.01-1.08)	0.016
	>=70	119988	0.66 (0.63-0.69)	<.001		107563	0.86 (0.82-0.90)	<.001
Prostate Specific Antigen Level	<10	257415	-	-		236122	-	-
	10-20	70521	1.21 (1.17-1.26)	<.001		66059	1.11 (1.06-1.15)	<.001
	>20	94570	0.77 (0.74-0.80)	<.001		71540	0.76 (0.72-0.79)	<.001
T-Stage	T1	258988	-	-		242059	-	-
	T2	125464	0.84 (0.81-0.87)	<.001		116941	0.83 (0.80-0.86)	<.001
	T3	14655	0.63 (0.57-0.69)	<.001		13498	0.80 (0.72-0.88)	<.001
	T4	1534	0.32 (0.21-0.48)	<.001		1223	0.64 (0.41-0.98)	0.042
Gleason Score	6	66757	-	-		59731	-	-
	7	237847	0.71 (0.68-0.73)	<.001		225004	0.62 (0.59-0.64)	<.001
	8-10	94435	0.30 (0.28-0.32)	<.001		88986	0.28 (0.27-0.30)	<.001
Race or Ethnicity	Others/Unknown	16314	1.47 (1.37-1.57)	<.001		14380	1.27 (1.17-1.37)	<.001
	Hispanic	18873	1.65 (1.55-1.76)	<.001		16081	1.44 (1.34-1.55)	<.001
	Black	66297	1.89 (1.82-1.95)	<.001		58959	1.88 (1.80-1.96)	<.001
	White	321022	-	-		284301	-	-
Hospital Setting	Non-Academic*	259022	-	-		228809	-	-
	Academic	163484	1.53 (1.48-1.57)	<.001		144912	1.43 (1.38-1.48)	<.001
Charleson-Deyo Comorbidity Score	>=1	81409	0.96 (0.92-0.99)	0.023		72883	0.99 (0.95-1.03)	0.606
	0	341097	-	-		300838	-	-
Geographical Region	Northeast	85808	0.93 (0.89-0.97)	0.001		77458	0.82 (0.78-0.86)	<.001
	Central	113636	0.60 (0.57-0.63)	<.001		101998	0.58 (0.55-0.61)	<.001
	South	157983	0.80 (0.77-0.83)	<.001		136187	0.70 (0.67-0.74)	<.001
	West	65079	-	-		58078	-	-
Residence Type	Urban/Metropolitan	403468	-	-		365790	-	-
	Rural	8557	0.79 (0.70-0.89)	<.001		7931	0.91 (0.80-1.03)	0.123
Income	< $38,000	67777	1.13 (1.08-1.18)	<.001		60744	0.94 (0.88-1.00)	0.053
	$38,000-$47,999	91704	0.93 (0.90-0.97)	<.001		81730	0.91 (0.87-0.96)	0.001
	$48,000-$62,999	112487	0.95 (0.92-0.99)	0.01		99918	0.94 (0.90-0.99)	0.014
	>=$63,000	149522	-	-		131329	-	-
Percent of zip code with less than high school education	>=21.0%	64156	1.30 (1.24-1.36)	<.001		56665	1.12 (1.05-1.20)	0.001
	13-20.9%	101679	1.15 (1.10-1.20)	<.001		90191	1.12 (1.06-1.18)	<.001
	7-12.9%	138583	1.01 (0.97-1.05)	0.549		123577	1.03 (0.98-1.08)	0.219
	<7%	117325	-	-		103288	-	-
Distance traveled to treatment	<25miles	302313	-	-		268120	-	-
	25-50miles	58259	1.01 (0.97-1.06)	0.633		52521	1.04 (0.99-1.09)	0.119
	>50miles	61353	1.19 (1.14-1.24)	<.001		53080	1.17 (1.12-1.22)	<.001
Year of Diagnosis	2010-2013	245368	-	-		214158	-	-
	2014-2016	177138	1.09 (1.06-1.13)	<.001		159563	1.12 (1.09-1.16)	<.001
*Non-Academic centers grouped as either community or comprehensive community centers.

## Sheet: REV Sup Table 3
Supplemental Table 3: Univariate and multivariable logistic regression analysis comparing associations of clinicodemographic covariates with proportion of patients diagnosed in 2014-2016 (i.e. after the ACA was fully enacted) who experienced a major delay in time from diagnosis to treatment initiation (>180 days).
		Univariate Analysis				Multivariable Analysis
Covariate	Level	n	Odds Ratio (95% CI)	P-value		n	Odds Ratio (95% CI)	P-value
Age	<60	111500	-	-		95674	-	-
	60-69	191018	0.94 (0.91-0.97)	<.001		167241	1.03 (0.99-1.07)	0.196
	>=70	119988	0.66 (0.63-0.69)	<.001		106223	0.83 (0.79-0.88)	<.001
Prostate Specific Antigen Level	<10	257415	-	-		233512	-	-
	10-20	70521	1.21 (1.17-1.26)	<.001		65253	1.09 (1.05-1.14)	<.001
	>20	94570	0.77 (0.74-0.80)	<.001		70373	0.74 (0.71-0.78)	<.001
T-Stage	T1	258988	-	-		239221	-	-
	T2	125464	0.84 (0.81-0.87)	<.001		115399	0.82 (0.79-0.85)	<.001
	T3	14655	0.63 (0.57-0.69)	<.001		13308	0.78 (0.71-0.87)	<.001
	T4	1534	0.32 (0.21-0.48)	<.001		1210	0.60 (0.38-0.94)	0.025
Gleason Score	6	66757	-	-		58930	-	-
	7	237847	0.71 (0.68-0.73)	<.001		222323	0.61 (0.59-0.64)	<.001
	8-10	94435	0.30 (0.28-0.32)	<.001		87885	0.28 (0.26-0.30)	<.001
Race or Ethnicity	Others/Unknown	16314	1.47 (1.37-1.57)	<.001		14141	1.24 (1.14-1.33)	<.001
	Hispanic	18873	1.65 (1.55-1.76)	<.001		15838	1.38 (1.28-1.48)	<.001
	Black	66297	1.89 (1.82-1.95)	<.001		58076	1.80 (1.72-1.88)	<.001
	White	321022	-	-		281083	-	-
Hospital Setting	Non-Academic*	259022	-	-		226345	-	-
	Academic	163484	1.53 (1.48-1.57)	<.001		142793	1.41 (1.37-1.46)	<.001
Charleson-Deyo Comorbidity Score	>=1	81409	0.96 (0.92-0.99)	0.023		72281	0.99 (0.95-1.03)	0.512
	0	341097	-	-		296857	-	-
Insurance	Not Insured	7060	-	-		6014	-	-
	Medicaid	12333	1.00 (0.90-1.12)	0.944		11184	0.96 (0.85-1.08)	0.473
	Private	193948	0.52 (0.48-0.57)	<.001		171739	0.57 (0.52-0.63)	<.001
	Medicare	190086	0.47 (0.43-0.52)	<.001		170981	0.64 (0.58-0.71)	<.001
	Other Government	10148	1.07 (0.95-1.19)	0.259		9220	1.22 (1.08-1.37)	0.002
Geographical Region	Northeast	85808	0.93 (0.89-0.97)	0.001		76393	0.84 (0.80-0.88)	<.001
	Central	113636	0.60 (0.57-0.63)	<.001		100904	0.59 (0.56-0.62)	<.001
	South	157983	0.80 (0.77-0.83)	<.001		134256	0.70 (0.67-0.73)	<.001
	West	65079	-	-		57585	-	-
Residence Type	Urban/Metropolitan	403468	-	-		361288	-	-
	Rural	8557	0.79 (0.70-0.89)	<.001		7850	0.90 (0.80-1.02)	0.113
Income	< $38,000	67777	1.13 (1.08-1.18)	<.001		59892	0.89 (0.83-0.95)	<.001
	$38,000-$47,999	91704	0.93 (0.90-0.97)	<.001		80784	0.88 (0.83-0.93)	<.001
	$48,000-$62,999	112487	0.95 (0.92-0.99)	0.01		98766	0.92 (0.88-0.96)	<.001
	>=$63,000	149522	-	-		129696	-	-
Percent of zip code with less than high school education	>=21.0%	64156	1.30 (1.24-1.36)	<.001		55867	1.11 (1.04-1.19)	0.002
	13-20.9%	101679	1.15 (1.10-1.20)	<.001		88986	1.12 (1.06-1.19)	<.001
	7-12.9%	138583	1.01 (0.97-1.05)	0.549		122190	1.03 (0.99-1.08)	0.187
	<7%	117325	-	-		102095	-	-
Distance traveled to treatment	<25miles	302313	-	-		264760	-	-
	25-50miles	58259	1.01 (0.97-1.06)	0.633		51956	1.04 (1.00-1.10)	0.073
	>50miles	61353	1.19 (1.14-1.24)	<.001		52422	1.18 (1.13-1.24)	<.001
*Non-Academic centers grouped as either community or comprehensive community centers.
